# Supplementary material for: Self-compliant ionic skin by leveraging hierarchical hydrogen bond association
Source: Nat Commun. 2024 Jan 30;15:885. doi: 10.1038/s41467-024-45079-4 (PMC10825218; doi:10.1038/s41467-024-45079-4)
Supplement: Supplementary file 8 — Source Data [file 41467_2024_45079_MOESM8_ESM.zip]

Archive with 1 entries (1 files):
- Source Data.zip
